# Supplementary material for: Controllable La Deficiency Engineering within Perovskite Oxides for Enhanced Overall Water Splitting
Source: Molecules. 2024 Mar 18;29(6):1342. doi: 10.3390/molecules29061342 (PMC10975698; doi:10.3390/molecules29061342)
Supplement: Supplementary file 1 [file molecules-29-01342-s001.zip]

Archive with 1 entries (1 files):
- molecules-2922639-supplementary.pdf
